# Supplementary material for: Adequacy of Hemodialysis Serves as an Independent Predictor of Humoral Response to ChAdOx1 Prime-Boost Vaccination in Hemodialysis Patients
Source: Viruses. 2022 May 26;14(6):1149. doi: 10.3390/v14061149 (PMC9229890; doi:10.3390/v14061149)
Supplement: Supplementary file 1 [file viruses-14-01149-s001.zip]

Archive with 1 entries (1 files):
- viruses-1738487-supplementary.pdf
